# Supplementary material for: Stem signatures associating SOX2 antibody helps to define diagnosis and prognosis prediction with esophageal cancer
Source: Ann Med. 2022 Apr 6;54(1):921–32. doi: 10.1080/07853890.2022.2056239 (PMC9004505; doi:10.1080/07853890.2022.2056239)
Supplement: Supplemental Material [file IANN_A_2056239_SM9050.zip]

Archive with 2 entries (2 files):
- Supplemental files/Figure S1.pdf
- Supplemental files/Supplementary Material.docx
